# Supplementary material for: Malat1 deficiency prevents hypoxia-induced lung dysfunction by protecting the access to alveoli
Source: Front Physiol. 2022 Aug 29;13:949378. doi: 10.3389/fphys.2022.949378 (PMC9464821; doi:10.3389/fphys.2022.949378)
Supplement: Supplementary file 1 [file Table1.XLSX]

## Sheet: Fig 4
Ers
Panel A
	Mch (mg/mL)	21% O2 Malat1+/+		21% O2 Malat1-/-		10% O2 Malat1+/+		10% O2 Malat1-/-
		Mean	SEM	Mean	SEM	Mean	SEM	Mean	SEM
	Baseline	30.503	2.68383	28.4459	0.810038	27.4426	0.951999	24.7281	0.59847
	0	33.8772	2.98348	31.2899	1.14829	30.908	1.29554	28.4198	0.707988
	3	38.833	4.25558	35.8423	0.910936	34.3434	1.58933	30.0894	0.895541
	10	44.3135	5.90909	41.3926	2.93179	46.102	5.00234	39.5097	3.87019
	30	51.0875	6.11695	43.4828	1.93017	55.6014	8.54299	42.3394	3.37296
	100	74.1029	10.8268	61.3538	7.32491	86.7941	14.5041	72.9162	12.3066
H
Panel B
	Mch (mg/mL)	21% O2 Malat1+/+		21% O2 Malat1-/-		10% O2 Malat1+/+		10% O2 Malat1-/-
		Mean	SEM	Mean	SEM	Mean	SEM	Mean	SEM
	Baseline	29.4931	4.39807	27.0788	0.682238	27.0457	0.957572	22.5552	0.962238
	0	31.1464	2.73999	29.2752	0.930041	28.9585	1.20407	25.5542	0.643074
	3	34.7267	3.83615	32.45	2.45175	30.3604	1.27976	26.1938	0.909484
	10	35.9954	4.36231	31.3367	1.26619	32.6301	1.83162	29.5172	1.58533
	30	42.0006	5.23845	33.8609	1.99444	37.2518	4.2663	29.9674	1.42655
	100	52.7685	5.48942	41.0627	3.15721	58.8435	8.12061	47.1637	5.20902
Rrs
Panel C
	Mch (mg/mL)	21% O2 Malat1+/+		21% O2 Malat1-/-		10% O2 Malat1+/+		10% O2 Malat1-/-
		Mean	SEM	Mean	SEM	Mean	SEM	Mean	SEM
	Baseline	0.650357	0.0525908	0.83376	0.116369	0.650322	0.0137616	0.657409	0.0239855
	0	0.726668	0.0548448	0.813423	0.0836692	0.772485	0.0596008	0.799437	0.0436226
	3	0.994565	0.0749813	1.20115	0.0684923	1.0186	0.0661141	0.968332	0.0791334
	10	1.70152	0.247098	1.91716	0.211956	3.05847	0.799498	2.34046	0.456965
	30	2.00821	0.255207	2.07023	0.168726	3.83209	0.828974	3.05655	0.497617
	100	2.94336	0.398982	3.19762	0.290071	9.00161	2.17352	5.18167	1.08921
G
Panel D
	Mch (mg/mL)	21% O2 Malat1+/+		21% O2 Malat1-/-		10% O2 Malat1+/+		10% O2 Malat1-/-
		Mean	SEM	Mean	SEM	Mean	SEM	Mean	SEM
	Baseline	5.0495	0.477495	5.35224	0.288464	5.09143	0.181395	4.66723	0.178199
	0	5.72778	0.51356	5.83477	0.311943	5.33385	0.215031	5.28536	0.169381
	3	7.05438	0.600053	7.26698	0.402524	7.06621	0.434933	6.12006	0.305116
	10	9.43465	1.29146	9.38106	0.997312	12.2188	1.95962	9.91349	1.44917
	30	10.5149	1.20038	9.95741	0.620051	15.6954	3.36352	10.8433	1.22579
	100	14.7677	1.90895	14.2043	1.72025	28.4129	7.67393	19.3789	3.91282
RN
Panel E
	Mch (mg/mL)	21% O2 Malat1+/+		21% O2 Malat1-/-		10% O2 Malat1+/+		10% O2 Malat1-/-
		Mean	SEM	Mean	SEM	Mean	SEM	Mean	SEM
	Baseline	0.317998	0.0206738	0.470283	0.127102	0.28456	0.0192161	0.284376	0.0233033
	0	0.323742	0.0179723	0.447226	0.088005	0.358441	0.0417382	0.391618	0.0255083
	3	0.475541	0.0192784	0.669848	0.107566	0.479046	0.0314903	0.511615	0.0461052
	10	0.886221	0.113712	0.952962	0.0665528	1.63242	0.405249	1.31869	0.274723
	30	1.09492	0.11631	1.1487	0.0666079	1.97784	0.335619	1.85409	0.290223
	100	1.60568	0.218331	1.8037	0.156055	3.03151	0.51902	3.37054	0.543613
G/H
Panel F
	Mch (mg/mL)	21% O2 Malat1+/+		21% O2 Malat1-/-		10% O2 Malat1+/+		10% O2 Malat1-/-
		Mean	SEM	Mean	SEM	Mean	SEM	Mean	SEM
	Baseline	0.176893	0.0138826	0.197271	0.00807332	0.189488	0.00806435	0.209874	0.0126941
	0	0.184032	0.004472	0.198866	0.0066288	0.185376	0.00616745	0.206929	0.00472208
	3	0.209258	0.0117017	0.234726	0.0235174	0.233892	0.0129897	0.236609	0.0162566
	10	0.262195	0.0118505	0.296604	0.0214167	0.29944	0.0302624	0.283846	0.0119464
	30	0.254065	0.010187	0.298033	0.0197994	0.393579	0.0411377	0.362271	0.0395025
	100	0.680314	0.0879411	0.65436	0.0792482	1.59933	0.431962	0.892743	0.180255

## Sheet: Fig 5
Mch Force (Panel A left)
	21% O2 Malat1+/+		21% O2 Malat1-/-		10% O2 Malat1+/+		10% O2 Malat1-/-
Mch	Mean	SD	Mean	SD	Mean	SD	Mean	SD
0	0.193753	0.0688844	0.229045	0.0641016	0.197195	0.0290076	0.205274	0.0845311
10-8	0.2	0.0726636	0.245	0.0744983	0.208333	0.0285774	0.213333	0.0877876
10-7	0.201667	0.0591326	0.246667	0.094163	0.206667	0.0314113	0.213333	0.0861781
10-6	0.465	0.0828855	0.448333	0.203707	0.426667	0.205394	0.455	0.0873499
10-5	0.673333	0.171192	0.695	0.302175	0.685	0.284095	0.695	0.126452
10-4	0.73	0.167093	0.788333	0.339554	0.773333	0.289874	0.761667	0.129216
Mch Active Force (Panel A right)
	21% O2 Malat1+/+		21% O2 Malat1-/-		10% O2 Malat1+/+		10% O2 Malat1-/-
Mch	Mean	SD	Mean	SD	Mean	SD	Mean	SD
0	0.00166667	0.00408248	0.00333333	0.00516398	0.00333333	0.00516398	0.00166667	0.00408248
10-8	0.00833333	0.00983192	0.02	0.0154919	0.0133333	0.0136626	0.01	0.00894427
10-7	0.01	0.0167332	0.0216667	0.0343026	0.0116667	0.0147196	0.01	0.00894427
10-6	0.273333	0.109301	0.223333	0.151614	0.231667	0.215074	0.251667	0.0466548
10-5	0.481667	0.18313	0.47	0.249399	0.49	0.292643	0.491667	0.0682398
10-4	0.538333	0.175205	0.563333	0.285213	0.578333	0.295934	0.558333	0.0762671
KCl Force (Panel B left)
	21% O2 Malat1+/+		21% O2 Malat1-/-		10% O2 Malat1+/+		10% O2 Malat1-/-
KCl	Mean	SD	Mean	SD	Mean	SD	Mean	SD
0	0.156667	0.0413118	0.165	0.0589067	0.168333	0.0292689	0.181667	0.0702614
20	0.243333	0.152009	0.25	0.178774	0.306667	0.307484	0.291667	0.240534
40	0.406667	0.140523	0.421667	0.129525	0.438333	0.264682	0.466667	0.209253
80	0.481667	0.121888	0.505	0.135462	0.496667	0.218693	0.53	0.176522
160	0.46	0.133116	0.491667	0.154197	0.481667	0.189675	0.508333	0.167262
KCl Active Force (Panel B right)
	21% O2 Malat1+/+		21% O2 Malat1-/-		10% O2 Malat1+/+		10% O2 Malat1-/-
KCl	Mean	SD	Mean	SD	Mean	SD	Mean	SD
0	0	0	0	0	0.00166667	0.00408248	0	0
20	0.0866667	0.156162	0.085	0.154629	0.14	0.299666	0.11	0.19308
40	0.25	0.142127	0.256667	0.130792	0.271667	0.257171	0.285	0.153851
80	0.325	0.11131	0.34	0.151658	0.33	0.214942	0.348333	0.119569
160	0.303333	0.120941	0.326667	0.171425	0.315	0.189921	0.326667	0.110393
EC50 Mch, isoproterenol (Panel C left)
	21% O2 Malat1+/+		21% O2 Malat1-/-		10% O2 Malat1+/+		10% O2 Malat1-/-
	Mean	SD	Mean	SD	Mean	SD	Mean	SD
Baseline	0.142941	0.0350179	0.147717	0.061425	0.164282	0.0206956	0.172404	0.0706313
Mch EC50	0.496667	0.0602218	0.48	0.129769	0.563333	0.198561	0.546667	0.113959
Iso1	0.373333	0.0408248	0.39	0.135647	0.451667	0.184761	0.441667	0.170812
Iso2	0.303333	0.0615359	0.323333	0.136186	0.4	0.168879	0.37	0.164924
Iso3	0.298333	0.0630608	0.32	0.142969	0.401667	0.192085	0.36	0.167809
Iso % EC50 (Panel C right)
	21% O2 Malat1+/+		21% O2 Malat1-/-		10% O2 Malat1+/+		10% O2 Malat1-/-
	Mean	SD	Mean	SD	Mean	SD	Mean	SD
Mch EC50	100	0	100	0	100	0	100	0
Iso1	75.75	9.34018	80.65	10.32	79.1333	11.3133	78.45	18.1203
Iso2	62.1	15.8833	66.5667	15.7575	69.8333	12.0404	65.1833	18.5112
Iso3	61.3	17.1004	65.3833	15.9422	68.9667	14.0662	63.3667	19.8178
